# Supplementary material for: A Glycolipidated-liposomal peptide vaccine confers long-term mucosal protection against Streptococcus pyogenes via IL-17, macrophages and neutrophils
Source: Nat Commun. 2023 Sep 25;14:5963. doi: 10.1038/s41467-023-41410-7 (PMC10520070; doi:10.1038/s41467-023-41410-7)
Supplement: Supplementary file 4 — Source Data [file 41467_2023_41410_MOESM4_ESM.xlsx]

## Sheet: Figure 1
Figure 1c											Figure 1c			Figure 1c
IgA					IgG						Mann-Whitney U t-test (one-tailed)			Mann-Whitney U t-test (one-tailed)
Lipo-DT-PHAD	J8-Lipo-DT-PHAD	Lipo-DT	J8-Lipo-DT	PBS	Lipo-DT-PHAD	J8-Lipo-DT-PHAD	Lipo-DT	J8-Lipo-DT	PBS		IgA	P value		IgG	P value
1	64	1	16	1	1	8	1	4	1		J8-Lipo-DT-PHAD vs. PBS	<0.0001		J8-Lipo-DT-PHAD vs. PBS	<0.0001
1	8	1	4	1	1	2	1	1	1		J8-Lipo-DT-PHAD vs. J8-Lipo-DT	0.0018		J8-Lipo-DT-PHAD vs. J8-Lipo-DT	<0.0001
1	2	1	4	1	1	2	1	1	1		J8-Lipo-DT-PHAD vs. Lipo-DT-PHAD	<0.0001		J8-Lipo-DT-PHAD vs. Lipo-DT-PHAD	<0.0001
1	32	1	2	1	1	4	1	2	1		J8-Lipo-DT-PHAD vs. Lipo-DT	<0.0001		J8-Lipo-DT-PHAD vs. Lipo-DT	<0.0001
1	16	1	2	1	1	4	1	1	1
1	16	1	8	1	1	4	1	2	1
1	64	1	2	1	1	16	1	1	1
1	4	1	2	1	1	16	1	2	1
1	16	1	2	1	1	4	1	1	1
1	32	1	2	1	1	4	1	1	1
Figure 1d											Figure 1d			Figure 1d
NALT					Lungs						Mann-Whitney U t-test (one-tailed)			Mann-Whitney U t-test (one-tailed)
Lipo-DT-PHAD	J8-Lipo-DT-PHAD	Lipo-DT	J8-Lipo-DT	PBS	Lipo-DT-PHAD	J8-Lipo-DT-PHAD	Lipo-DT	J8-Lipo-DT	PBS		NALT	P value		Lungs	P value
6250000	1	11875000	6.25	81250000	21250	1	1875	51250	3375		J8-Lipo-DT-PHAD vs. PBS	0.0009		J8-Lipo-DT-PHAD vs. PBS	0.037
6875000	1875	5625000	11875	1	1	462.5	2125	1625	1		J8-Lipo-DT-PHAD vs. J8-Lipo-DT	ns		J8-Lipo-DT-PHAD vs. J8-Lipo-DT	ns
9375000	1	1812.5	1812.5	6437500	1	50	1625	6750	112.5		J8-Lipo-DT-PHAD vs. Lipo-DT-PHAD	0.0009		J8-Lipo-DT-PHAD vs. Lipo-DT-PHAD	ns
18125000	1	25000	1	6875000	1	1250	20000	1	275		J8-Lipo-DT-PHAD vs. Lipo-DT	<0.0001		J8-Lipo-DT-PHAD vs. Lipo-DT	0.0012
75	18.75	3750000	1	1	2375	137.5	30000	1	1		PBS vs. J8-Lipo-DT	0.0082		PBS vs. Lipo-DT-PHAD	ns
1	1	500000	1	11250000	1	1	63750	1	4125		PBS vs. Lipo-DT-PHAD	ns		PBS vs. Lipo-DT	ns
25000000	1	6250000	1	37.5	87.5	1	12.5	1	1		PBS vs. Lipo-DT	ns
7500000	1	62500000	437.5	487500	250	1	1	3875	1750
43750000	1	1875000	1	512500	650	1	850000000	1	600
1	1	375000	62.5	387500	1	1	550	1	40000
Figure 1e											Figure 1e
IgA					IgG						Mann-Whitney U t-test (one-tailed)
PBS	J8-Lipo-DT	J8-Lipo	J8-Lipo-DT-PHAD	J8-Lipo-PHAD	PBS	J8-Lipo-DT	J8-Lipo	J8-Lipo-DT-PHAD	J8-Lipo-PHAD		IgA	P value
1	4	1	128	1	1	1	1	2	1		J8-Lipo-DT-PHAD vs. PBS	<0.0001
1	2	1		4	1	1	1		1		J8-Lipo-DT-PHAD vs. J8-Lipo-DT	0.0004
1	2	1	64	4	1	1	1	1	1		J8-Lipo-DT-PHAD vs. J8-Lipo-PHAD	0.0007
1	4	1	32	2	1	1	1	1	1		J8-Lipo-DT-PHAD vs. J8-Lipo	<0.0001
1	2	1	256	1	1	1	1	1	1
1	2	1	32	1	1	1	1	2	1
1	2	1	4	1	1	1	1	2	1
1	2	1	32	4	1	1	1	2	1
1	2	1	128	8	1	1	1	1	1
1	2	1	2	4	1	1	1	2	1
Figure 1f											Figure 1f			Figure 1f
NALT					Lungs						Mann-Whitney U t-test (one-tailed)			Mann-Whitney U t-test (one-tailed)
PBS	J8-Lipo-DT	J8-Lipo	J8-Lipo-DT-PHAD	J8-Lipo-PHAD	PBS	J8-Lipo-DT	J8-Lipo	J8-Lipo-DT-PHAD	J8-Lipo-PHAD		NALT	P value		Lungs	P value
5125	62.5	12500000	31.25	32500000	1	20000	1450000000	175000	1112500000		J8-Lipo-DT-PHAD vs. PBS	0.0014		J8-Lipo-DT-PHAD vs. PBS	0.0425
3562500	375000	375000000	112.5	13750	2750000	187500	712500000	375	17500		J8-Lipo-DT-PHAD vs. J8-Lipo-DT	0.0111		J8-Lipo-DT-PHAD vs. J8-Lipo-DT	0.0177
2937500	256250	13750000	406.25	9375000	8000000	350000	812500000	750	2400000000		J8-Lipo-DT-PHAD vs. J8-Lipo-PHAD	0.0016		J8-Lipo-DT-PHAD vs. J8-Lipo-PHAD	0.0463
4500	9375	23125000	112.5	1687.5	412500	275000	787500000	875	1250		J8-Lipo-DT-PHAD vs. J8-Lipo	0.0003		J8-Lipo-DT-PHAD vs. J8-Lipo	0.0045
3687500	268750	5437500	6.25	218750	1137500	46250	975000000	2125	6250		PBS vs. J8-Lipo-PHAD	ns		PBS vs. J8-Lipo-PHAD	ns
1250000	30000000	481.25	1875	2125000	1	20000000	75	1	187500000		PBS vs. J8-Lipo	0.032		PBS vs. J8-Lipo	0.0167
150	16250	3500000	175000	3937.5	1750	8000	1012500000	55000	2750
131250	193750	3250000	343.75	3625000	750000	15000	900000000	6625	18750000
3125000	3125	31250	687500	46875	125000	1125	5000	53750	750
4000000	25625		1687.5	52500	125000	4500	38750	2000	35000
Figure 1g											Figure 1g			Figure 1g
IgA					IgG						Mann-Whitney U t-test (one-tailed)			Mann-Whitney U t-test (one-tailed)
PBS	J8-Lipo-DT-PHAD	J8-Lipo-DT	Lipo-PHAD	Lipo	PBS	J8-Lipo-DT-PHAD	J8-Lipo-DT	Lipo-PHAD	Lipo		IgA	P value		IgA	P value
1	32	2	1	1	1	2	1	1	1		J8-Lipo-DT-PHAD vs. PBS	<0.0001		J8-Lipo-DT-PHAD vs. PBS	<0.0001
1	32	2	1	1	1	2	1	1	1		J8-Lipo-DT-PHAD vs. J8-Lipo-DT	<0.0001		J8-Lipo-DT-PHAD vs. J8-Lipo-DT	0.0079
1	32	2	1	1	1	2	1	1	1		J8-Lipo-DT-PHAD vs. Lipo-PHAD	<0.0001		J8-Lipo-DT-PHAD vs. Lipo-PHAD	<0.0001
1	32	2	1	1	1	4	2	1	1		J8-Lipo-DT-PHAD vs. Lipo	<0.0001		J8-Lipo-DT-PHAD vs. Lipo	<0.0001
1	64	2	1	1	1	2	2	1	1
1	4	1	1	1	1	16	1	1	1
1	8	1	1	1	1	8	2	1	1
1	4	1	1	1	1	2	2	1	1
1	16	2	1	1	1	2	4	1	1
1	8	2	1	1	1	4	2	1	1
	16	2	1	1		1	4	1	1
	64	4	1	1		1	1	1	1
	4	2	1	1		2	1	1	1
	16	2	1	1		4	1	1	1
	4	4	1	1		4	1	1	1
Figure 1h											Figure 1h			Figure 1h
NALT					Lungs						Mann-Whitney U t-test (one-tailed)			Mann-Whitney U t-test (one-tailed)
PBS	J8-Lipo-DT-PHAD	J8-Lipo-DT	Lipo-PHAD	Lipo	PBS	J8-Lipo-DT-PHAD	J8-Lipo-DT	Lipo-PHAD	Lipo		NALT	P value		Lungs	P value
3687.5	250	1	1062.5	1562500	550000	30000	1	2500	5000000		J8-Lipo-DT-PHAD vs. PBS	<0.0001		J8-Lipo-DT-PHAD vs. PBS	<0.0001
2312500	43.75	125	1937.5	1437500	650000	100	1	5000	1375000		J8-Lipo-DT-PHAD vs. J8-Lipo-DT	0.0271		J8-Lipo-DT-PHAD vs. J8-Lipo-DT	0.0207
1437500	312.5	187.5	1	2312.5	337500	1500	37.5	1	750		J8-Lipo-DT-PHAD vs. Lipo-PHAD	0.0179		J8-Lipo-DT-PHAD vs. Lipo-PHAD	ns
156.25	312.5	1	2500000	25625	1037500	50	12.5	1	1875		J8-Lipo-DT-PHAD vs. Lipo	<0.0001		J8-Lipo-DT-PHAD vs. Lipo	ns
381250	125	312.5	187500	18.75	687500000	87.5	2125	200000	1		PBS vs. Lipo-PHAD	ns
1812500	1	2500000	1	218750	912500	87.5	687500	1	50		PBS vs. Lipo	ns
13125000	62.5	118750	1937500	631250	1212500000	12.5	475000	362500	30000
2187500	1	12.5	1	518750	7125000	1	23750	1	1
2062500	1	25	537500	112500	587500	1	2125	100000	162500
2687500	1	1250	15000000	1375000	362500	12.5	162500	3750	50
	1	2062.5				87.5	20000
	62500	937.5				3500	412.5
	1	1062500				50	462500
	62.5	43.75				612.5	2000
	312.5	156250				412.5	50000

## Sheet: Figure 2
Figure 2b
PBS					J8-Lipo-DT-PHAD					J8-Lipo-DT					Lipo-PHAD					Lipo					Lipo-DT					Lipo-DT-PHAD					J8-Lipo					J8-Lipo-PHAD
0		0.73	0	0	0.8	1.13	0.23	2.55	4.83	0.368	0	0	0.328	1.448	0.432	0	0	0	0	0	0.2	0.2	0	0	0.3	0	0.1	0.2	0	0	0	0	0.248	0.178	0	0	0.126	0	2.506	0	0.1	0.2	0.2	0
Mann-Whitney U t-test (one-tailed)	P value
J8-Lipo-DT-PHAD vs. PBS	0.0159
J8-Lipo-DT-PHAD vs. Lipo-DT	0.0079
J8-Lipo-DT-PHAD vs. Lipo-DT-PHAD	0.004
J8-Lipo-DT-PHAD vs. Lipo-PHAD	0.0079
J8-Lipo-DT-PHAD vs. J8-Lipo-PHAD	0.0238
J8-Lipo-DT-PHAD vs. Lipo	0.004
Figure 2c
	J8-Lipo-DT			J8-Lipo-DT-PHAD			Lipo-DT			Lipo-DT-PHAD			J8-Lipo			J8-Lipo-PHAD			PBS			Lipo-PHAD			Lipo
J8-DT	324.75	296.85	268.96	1262.42	1135.38	931.87	51.2	50	53.5	258.095	197.655	349.375	121.887	-48.29333*	39.5267	82.3867	204.067	47.7667	0	60.78	0	0	0	0	0	0	0
J8	295.19	295		697.93	747.85	327.02	43.035	10.475	26.75	223.485	479.605	190.685	89.1667	-45.98333*	1.67667	66.0767	83.4667	18.1467	0	0	0	0	0	0	0	0	0
DT	202.79	194.58	186.38	778.28	667.88	372.16	13.315	50	31.65	110.885	475.125	210.885	93.4767	-29.74333*	13.3367	58.9767	129.137	0	0	0	0	0	0	0	0	0	0
Two-way ANOVA (Sidak's multiple comparison test)	P value
J8-DT: J8-Lipo-DT-PHAD vs. PBS	<0.0001
J8-DT: J8-Lipo-DT-PHAD vs. J8-Lipo-DT	<0.0001
J8-DT: J8-Lipo-DT-PHAD vs. Lipo-DT	<0.0001
J8-DT: J8-Lipo-DT-PHAD vs. Lipo-DT-PHAD	<0.0001
J8-DT: J8-Lipo-DT-PHAD vs. Lipo-PHAD	<0.0001
J8-DT: J8-Lipo-DT-PHAD vs. J8-Lipo	<0.0001
J8-DT: J8-Lipo-DT-PHAD vs. J8-Lipo-PHAD	<0.0001
J8-DT: J8-Lipo-DT-PHAD vs. Lipo	<0.0001
J8: J8-Lipo-DT-PHAD vs. PBS	<0.0001
J8: J8-Lipo-DT-PHAD vs. J8-Lipo-DT	0.02333
J8: J8-Lipo-DT-PHAD vs. Lipo-DT	<0.0001
J8: J8-Lipo-DT-PHAD vs. Lipo-DT-PHAD	0.0211
J8: J8-Lipo-DT-PHAD vs. Lipo-PHAD	<0.0001
J8: J8-Lipo-DT-PHAD vs. J8-Lipo	<0.0001
J8: J8-Lipo-DT-PHAD vs. J8-Lipo-PHAD	<0.0001
J8: J8-Lipo-DT-PHAD vs. Lipo	<0.0001
DT: J8-Lipo-DT-PHAD vs. PBS	<0.0001
DT: J8-Lipo-DT-PHAD vs. J8-Lipo-DT	0.0015
DT: J8-Lipo-DT-PHAD vs. Lipo-DT	<0.0001
DT: J8-Lipo-DT-PHAD vs. Lipo-DT-PHAD	0.0041
DT: J8-Lipo-DT-PHAD vs. Lipo-PHAD	<0.0001
DT: J8-Lipo-DT-PHAD vs. J8-Lipo	<0.0001
DT: J8-Lipo-DT-PHAD vs. J8-Lipo-PHAD	<0.0001
DT: J8-Lipo-DT-PHAD vs. Lipo	<0.0001
J8-DT: J8-Lipo-DT-PHAD vs. J8: J8-Lipo-DT-PHAD	<0.0001
J8-DT: J8-Lipo-DT-PHAD vs. DT: J8-Lipo-DT-PHAD	<0.0001
Figure 2d
	J8-Lipo-DT			J8-Lipo-DT-PHAD			Lipo-DT			Lipo-DT-PHAD			J8-Lipo			J8-Lipo-PHAD			PBS			Lipo-PHAD			Lipo
J8-DT	0.92	0	0	55.27	25.68	67.94	0	0	0	1.14	0	0	0	0	0	0	0	1.33	0	0	3.02	0	0	0	1.14	0	0
J8	0	0	0	0	0	0	0	0	0	0	0	0	0	0	0	0	0	0	0	0	2.45	0	0	0	0	0	0
DT	0	0	0	1.13	7.19	2.35	0	0	0	0	0	0	0	0	0	0	0	0	3.16	0	0	0	0	0	0	0	0
Two-way ANOVA (Sidak's multiple comparison test)	P value
J8-DT: J8-Lipo-DT-PHAD vs. all groups	<0.0001

## Sheet: Figure 3
Figure 3b							Figure 3b			Figure 3b
IgA			IgG				Mann-Whitney U t-test (one-tailed)			Mann-Whitney U t-test (one-tailed)
J8-Lipo-DT	J8-Lipo-DT PHAD	PBS	J8-Lipo-DT	J8-Lipo-DT PHAD	PBS		IgA	P value		IgG	P value
1	8	1	8	128	1		J8-Lipo-DT-PHAD vs. PBS	<0.0001		J8-Lipo-DT-PHAD vs. PBS	<0.0001
1	16	1	1	64	1		J8-Lipo-DT-PHAD vs. J8-Lipo-DT	<0.0001		J8-Lipo-DT-PHAD vs. J8-Lipo-DT	<0.0001
1	8	1	2	256	1					PBS vs. J8-Lipo-DT	<0.0001
1	32	1	1	256	1
1	16	1	4	128	1
2	32	1	2	128	1
1	32	1	1	256	1
1	64	1	1	32	1
1	16	1	1	256	1
1	8	1	4	64	1
1	4	1	2	64	1
1		1	8	128	1
1	8	1	64	128	1
1	32	1	8	64	1
1	64	1	128	32	1
Figure 3c							Figure 3c			Figure 3c
IgA			IgG				Mann-Whitney U t-test (one-tailed)			Mann-Whitney U t-test (one-tailed)
J8-Lipo-DT	J8-Lipo-DT PHAD	PBS	J8-Lipo-DT	J8-Lipo-DT PHAD	PBS		IgA	P value		IgG	P value
1	1	1	100	100	1		J8-Lipo-DT-PHAD vs. PBS	<0.0001		J8-Lipo-DT-PHAD vs. PBS	<0.0001
1	100	1	400	100	1		J8-Lipo-DT-PHAD vs. J8-Lipo-DT	<0.0001		J8-Lipo-DT-PHAD vs. J8-Lipo-DT	<0.0001
1	100	1	100	800	1					PBS vs. J8-Lipo-DT	<0.0001
1	100	1	100	800	1
1	100	1	100	400	1
1	100	1	100	800	1
1	200	1	100	3200	1
1	200	1	100	400	1
1	200	1	100	800	1
1	1	1	100	1600	1
1	100	1	400	3200	1
1		1	400	3200	1
1	100	1	100	3200	1
1	100	1	200	800	1
1	100	1	200	200	1
Figure 3d							Figure 3d
J8-Lipo-DT	J8-Lipo-DT PHAD	PBS					Mann-Whitney U t-test (one-tailed)
7	7	12					Clinical score	P value
4	8	2					PBS vs. J8-Lipo-DT-PHAD	0.0387
10	2	16					PBS vs. J8-Lipo-DT	ns
3	2	1
5	1
4	2	23
5	1	23
2	2	0
6	1	22
4	4	22
Figure 3e							Figure 3e			Figure 3e
NALT			Lungs				Mann-Whitney U t-test (one-tailed)			Mann-Whitney U t-test (one-tailed)
J8-Lipo-DT	J8-Lipo-DT PHAD	PBS	J8-Lipo-DT	J8-Lipo-DT PHAD	PBS		NALT	P value		Lungs	P value
18125	18125	1487500	2500000	45000000	125000000		J8-Lipo-DT-PHAD vs. PBS	0.05		J8-Lipo-DT-PHAD vs. PBS	0.0365
6.25	143.75	50	2250	1375	337.5		J8-Lipo-DT-PHAD vs. J8-Lipo-DT	ns		J8-Lipo-DT-PHAD vs. J8-Lipo-DT	ns
337500	1562.5	900000	262500000	1500	887500000		PBS vs. J8-Lipo-DT	ns		PBS vs. J8-Lipo-DT	ns
3500	125	62.5	2000	1	12.5
36250	318.75	906250	4500000	13750	537500000
187.5	93.75	956250	1	1	112500000
2187.5	43.75	2125	41250000	1	50
37.5	20625	1437500	375	2875000	61250000
56.25	56.25	1525000	57500	1125	2512500000
56.25	56.25	1	700000	1	1
Figure 3f
Day	J8-Lipo-DT															J8-Lipo-DT PHAD															PBS
50	2	32	2	4	1	2	1	1	1	1	2	1	1	2	64	16	32	128	32	16	64	64	32	16	64	32	32	64	16	1	1	1	1	1	1	1	1	1	1	1	1	1	1	1
71	2	1	32	2	1	1	1	1	1	1	1	2	1	1	1	64	32	256	16	32	32	128	128	64	16	128		32	128	8	1	1	1	1	1	1	1	1	1	1	1	1	1	1	1
113	2	16	32	8	8	1	2	4	4	16	1	1	1	1	1	64	32	128	64	64	64	8	64	32	8	64		32	32	32	1	1	1	1	1	1	1	1	1	1	1	1	1	1	1
183	1	1	2	2	2	2	2	2	2	2	1	4	1	1	1	32	16	32	32	16	32	64	64	64	8	32		32	32	128	1	1	1	1	1	1	1	1	1	1	1	1	1	1	1
218	1	1	2	2	1	2	1	2	1	2	1	2	1	1	1	8	16	8	32	16	32	32	64	16	8	32		16	32	128	1	1	1	1	1	1	1	1	1	1	1	1	1	1	1
253	1	1	1	1	1	2	1	1	1	1	1	1	1	1	1	8	16	8	32	16	32	32	64	16	8	4		8	32	64	1	1	1	1	1	1	1	1	1	1	1	1	1	1	1
323	1	1	1	1	1	2	1	1	1	1	1	1	1	1	1	4	16	8	32	16	32	8	16	8	8	4		8	32	16	1	1	1	1	1	1	1	1	1	1	1	1	1	1	1
393	1	1	1	1	1	1	1	1	1	1	1	1	1	1	1	1	1	1	4	2	4	1	1	1	1	1		2	4	2	1	1	1	1	1	1	1	1	1	1	1	1	1	1	1
449	1	1	1	1	1	1	1	1	1	1	1	1	1	1	1	1	1	1	2	2	4	1	1	1	1	1		1	1	1	1	1	1	1	1	1	1	1	1	1	1	1	1	1	1
455	1	1	1	1	1	1	1	1	1	1	1	1	1	1	1	1	1	1	2	2	4	1	1	1	1	1		1	1	1	1	1	1	1	1	1	1	1	1	1	1	1	1	1	1
461	2	32	32	2	16	2										128	8	64	16	32	128										1	1	1	1	1	1
Mann-Whitney U t-test (one-tailed)		P value
J8-Lipo-DT-PHAD	Day 50 vs. Day 344	0.0015
Day 344	J8-Lipo-DT-PHAD vs. J8-Lipo-DT	<0.0001
Day 344	J8-Lipo-DT-PHAD vs. PBS	<0.0001
Figure 3g
Day	J8-Lipo-DT															J8-Lipo-DT PHAD															PBS
50	1	1	100	1	1	1	1	1	1	1	1	1	1	1	1	100	400	100	100	100	400	400	800	800	100	800	200	400	800	200	1	1	1	1	1	1	1	1	1	1	1	1	1	1	1
113	1	1	100	100	100	1	1	1	1	1	1	1	1	1	1	1	1	1	1	1	100	100	100	100	1	100		100	100	100	1	1	1	1	1	1	1	1	1	1	1	1	1	1	1
183	1	1	100	100	1	1	1	1	1	1	1	1	1	1	1	100	100	100	100	100	100	400	400	200	1	200		100	100	100	1	1	1	1	1	1	1	1	1	1	1	1	1	1	1
218	1	1	100	1	1	1	1	1	1	1	1	1	1	1	1	1	100	100	100	100	100	400	400	200	1	100		100	100	100	1	1	1	1	1	1	1	1	1	1	1	1	1	1	1
253	1	1	1	1	1	1	1	1	1	1	1	1	1	1	1	1	100	100	100	100	100	200	200	200	1	100		100	100	100	1	1	1	1	1	1	1	1	1	1	1	1	1	1	1
323	1	1	1	1	1	1	1	1	1	1	1	1	1	1	1	1	100	100	100	100	1	200	100	200	1	100		100	1	100	1	1	1	1	1	1	1	1	1	1	1	1	1	1	1
393	1	1	1	1	1	1	1	1	1	1	1	1	1	1	1	1	1	1	100	1	1	100	1	1	1	1		1	1	1	1	1	1	1	1	1	1	1	1	1	1	1	1	1	1
449	1	1	1	1	1	1	1	1	1	1	1	1	1	1	1	1	1	1	100	1	1	100	1	1	1	1		1	1	1	1	1	1	1	1	1	1	1	1	1	1	1	1	1	1
455	1	1	1	1	1	1	1	1	1	1	1	1	1	1	1	1	1	1	100	1	1	100	1	1	1	1		1	1	1	1	1	1	1	1	1	1	1	1	1	1	1	1	1	1
461	1	100	1	100	1	1										200	800	200	100	100	200										1	1	1	1	1	1
Mann-Whitney U t-test (one-tailed)		P value
J8-Lipo-DT-PHAD	Day 50 vs. Day 344	0.0003
Day 344	J8-Lipo-DT-PHAD vs. J8-Lipo-DT	<0.0001
Day 344	J8-Lipo-DT-PHAD vs. PBS	<0.0001
Figure 3h
Day	J8-Lipo-DT															J8-Lipo-DT PHAD															PBS
50	2	1	1	1	16	32	1	8	1	1	64	64	256	64	1	128	128	128	256	256	256	256	128	128	256	128	64	64	32	64	1	1	1	1	1	1	1	1	1	1	1	1	1	1	1
71	1	1	1	1	64	16	2	16	2	2	1	1	16	16	128	64	64	64	256	256	32	32	32	128	128	128	32	128	16	32	1	1	1	1	1	1	1	1	1	1	1	1	1	1	1
113	1	1	1	1	1	1	1	1	1	1	128	16	8	32	128	128	32	128	128	256	256	32	4	256	256	16	64	64	32	64	1	1	1	1	1	1	1	1	1	1	1	1	1	1	1
183	16	1	16	1	4	4	1	1	1	4	8	8	128	8	128	256	128	256	256	128	256	256	128	256	128	128	128	128	64	64	1	1	1	1	1	1	1	1	1	1	1	1	1	1	1
218	16	1	2	1	4	4	1	1	1	4	2	8	128	8	128	256	64	256	256	128	256	256	32	256	128	128	128	128	64	64	1	1	1	1	1	1	1	1	1	1	1	1	1	1	1
253	8	1	2	1	4	2	1	1	1	4	2	8	64	8	128	128	64	256	256	128	128	256	32	256	64	64	128	128	64	32	1	1	1	1	1	1	1	1	1	1	1	1	1	1	1
323	4	1	2	1	4	2	1	1	1	4	2	8	32	8	16	32	64	32	256	128	64	128	32	128	64	64	64	128	64	16	1	1	1	1	1	1	1	1	1	1	1	1	1	1	1
393	2	2	2	1	4	2	2	2	4	2	4	2	4	1	1	8	4	8	16	2	1	32	16	32	8	4	2	64	1	16	1	1	1	1	1	1	1	1	1	1	1	1	1	1	1
449	1	1	2	1	1	1	1	2	1	1	1	1	2	1	1	1	1	8	4	2	2	8	2	2	8	1	2	2	2	2	1	1	1	1	1	1	1	1	1	1	1	1	1	1	1
455	1	1	2	1	1	1	1	2	1	1	1	1	2	1	1	1	1	8	4	2	2	8	2	2	8	1	2	2	2	2	1	1	1	1	1	1	1	1	1	1	1	1	1	1	1
461	16	4	8	8	16	16										128	64	8	16	32	64										1	1	1	1	1	1
Mann-Whitney U t-test (one-tailed)		P value
J8-Lipo-DT-PHAD	Day 50 vs. Day 344	0.0087
Day 344	J8-Lipo-DT-PHAD vs. J8-Lipo-DT	<0.0001
Day 344	J8-Lipo-DT-PHAD vs. PBS	<0.0001
Figure 3i
Day	J8-Lipo-DT															J8-Lipo-DT PHAD															PBS
50	200	100	100	100	100	100	100	100	1	1	100	800	200	100	400	6400	6400	6400	6400	6400	3200	6400	1600	3200	6400	1600	1600	3200	1600	800	1	1	1	1	1	1	1	1	1	1	1	1	1	1	1
113	200	200	1	100	400	100	1	100	1	100	200	100	200	800	800	200	3200	1600	1600	1600	800	12800	800	800	1600	1600	1600	3200	800	400	1	1	1	1	1	1	1	1	1	1	1	1	1	1	1
183	400	400	100	100	800	100	100	100	100	100	400	400	100	800	800	400	100	800	6400	800	800	12800	1600	800	3200	3200	3200	6400	800	400	1	1	1	1	1	1	1	1	1	1	1	1	1	1	1
218	400	400	100	100	200	100	100	100	100	100	400	400	100	200	800	100	100	800	6400	400	800	3200	1600	800	3200	3200	3200	3200	800	200	1	1	1	1	1	1	1	1	1	1	1	1	1	1	1
253	100	400	100	100	100	100	100	100	100	100	400	400	100	200	200	100	100	800	800	400	800	3200	400	800	1600	3200	3200	3200	800	200	1	1	1	1	1	1	1	1	1	1	1	1	1	1	1
323	100	100	100	100	100	100	100	100	100	100	100	200	100	200	200	100	100	800	800	400	800	200	400	800	800	3200	3200	400	100	200	1	1	1	1	1	1	1	1	1	1	1	1	1	1	1
393	1	100	1	100	100	1	1	1	1	100	1	100	1	1	1	100	1	200	800	100	200	200	400	200	800	200	200	1	100	200	1	1	1	1	1	1	1	1	1	1	1	1	1	1	1
449	1	100	1	1	100	1	1	1	1	1	1	1	1	1	1	1	1	100	1	1	200	100	100	200	100	200	200	1	1	100	1	1	1	1	1	1	1	1	1	1	1	1	1	1	1
455	1	100	1	1	100	1	1	1	1	1	1	1	1	1	1	1	1	100	1	1	200	100	100	200	100	200	200	1	1	100	1	1	1	1	1	1	1	1	1	1	1	1	1	1	1
461	100	800	200	100	200	100										6400	6400	3200	3200	6400	800										1	1	1	1	1	1
Mann-Whitney U t-test (one-tailed)		P value
J8-Lipo-DT-PHAD	Day 50 vs. Day 344	<0.0001
Day 344	J8-Lipo-DT-PHAD vs. J8-Lipo-DT	<0.0001
Day 344	J8-Lipo-DT-PHAD vs. PBS	<0.0001
Figure 3j
	Day 50		Day 455		Day 455+i.n. StrepA boost
PBS	1	1	3.85345	1	1	1
J8-Lipo-DT-PHAD	114.44	126.367	1	1	17.8229	24.0093
Unpaired t-test Welch's correction		P value
Day 50	J8-Lipo-DT-PHAD vs. PBS	0.0159
Day 455 + i.n. StrepA boost	J8-Lipo-DT-PHAD vs. PBS	0.049
Figure 3k
	Day 50		Day 455		Day 455+i.n. StrepA boost
PBS	7.60164	18.1423	23.1049	20.7174	15.8955	15.7081
J8-Lipo-DT-PHAD	208.568	191.414	3.2262	17.9552	33.0187	32.093
Unpaired t-test Welch's correction		P value
Day 50	J8-Lipo-DT-PHAD vs. PBS	0.0032
Figure 3l
	Day 50		Day 455		Day 455+i.n. StrepA boost
PBS	2.43265	5.86224	1.66819	7.74262	1.16114	2.99906
J8-Lipo-DT-PHAD	35.7289	30.4762	1.98343	9.50665	62.41	71.6232
Unpaired t-test Welch's correction		P value
Day 50	J8-Lipo-DT-PHAD vs. PBS	0.0091
Day 455 + i.n. StrepA boost	J8-Lipo-DT-PHAD vs. PBS	0.019

## Sheet: Figure 4
Figure 4a							Figure 4a			Figure 4a
IgA			IgG				Mann-Whitney U t-test (one-tailed)			Mann-Whitney U t-test (one-tailed)
J8-Lipo-DT-PHAD	J8-Lipo-DT	PBS	J8-Lipo-DT-PHAD	J8-Lipo-DT	PBS		IgA	P value		IgG	P value
80	1	1	1	20	1		J8-Lipo-DT-PHAD vs. PBS	<0.0001		J8-Lipo-DT-PHAD vs. PBS	0.0004
160	1	1	20	20	1		J8-Lipo-DT-PHAD vs. J8-Lipo-DT	<0.0001		J8-Lipo-DT-PHAD vs. J8-Lipo-DT	ns
160	1	1	40	20	1
40	1	1	20	1	1
40	1	1	1	20	1
20	1	1	20	20	1
20	1	1	20	20	1
40	1	1	20	1	1
20	1	1	40	1	1
40	1	1	40	1	1
Figure 4b							Figure 4a			Figure 4a
NALT			Lungs				Mann-Whitney U t-test (one-tailed)			Mann-Whitney U t-test (one-tailed)
J8-Lipo-DT-PHAD	J8-Lipo-DT	PBS	J8-Lipo-DT-PHAD	J8-Lipo-DT	PBS		NALT	P value		Lungs	P value
125	287500	293750	1	20000	13805000		J8-Lipo-DT-PHAD vs. PBS	0.0003		J8-Lipo-DT-PHAD vs. PBS	<0.0001
6875	168750	1312.5	6875	55000	3639500		J8-Lipo-DT-PHAD vs. J8-Lipo-DT	0.0008		J8-Lipo-DT-PHAD vs. J8-Lipo-DT	ns
14375	10000000	381250	52500	525000	3012000
1500	687500	750000	175000	83750000	2259000
6875	2062.5	131250	8000	212500	376500
937.5	812500	1687500	337500	102500	4518000
28125	2250000	15000000	50	65000	1506000
11875		1187500	4625		7279000
3000	2937500	1500000	225000	50000	4267000
2250	14375	875000	27500	13750	2886500

## Sheet: Figure 5
Figure 5a
IgA																				IgG
pIgR-/- J8-Lipo-DT-PHAD										pIgR-/- PBS										pIgR-/- J8-Lipo-DT-PHAD										pIgR-/- PBS
3200	3200	3200	6400	6400	12800	3200	3200	1600	100	1	1	1	1	1	1	1	1	1	1	12800	12800	12800	6400	12800	12800	6400	3200	3200	3200	1	1	1	1	1	1	1	1	1	1
Mann-Whitney U t-test (one-tailed)			Mann-Whitney U t-test (one-tailed)
IgA	P value		IgG	P value
J8-Lipo-DT-PHAD vs. PBS	<0.0001		J8-Lipo-DT-PHAD vs. PBS	<0.0001
Figure 5b					Figure 5b
NALT		Lungs			Mann-Whitney U t-test (one-tailed)
pIgR-/- J8-Lipo-DT-PHAD	pIgR-/- PBS	pIgR-/- J8-Lipo-DT-PHAD	pIgR-/- PBS		NALT	P value
1	26250	1	475000		J8-Lipo-DT-PHAD vs. PBS	0.0055
225000	237500000	22500	400000000
31250	37.5	8250	25000		Mann-Whitney U t-test (one-tailed)
1	1750000	125	2550000000		Lungs	P value
1	50	1	50		J8-Lipo-DT-PHAD vs. PBS	0.0011
11250	1350000	117500	350000
1	28750	1	275000
1	51250	50	15000
10625	1250	3500	6750
12.625	26250000	25.25	425000000
Figure 5c					Figure 5c
NALT		Lungs			Mann-Whitney U t-test (one-tailed)
MuMT J8-Lipo-DT-PHAD	MuMT PBS	MuMT J8-Lipo-DT-PHAD	MuMT PBS		NALT	P value
1	23125	1	975000000		J8-Lipo-DT-PHAD vs. PBS	0.0007
1	12.5	1	1
1	9375000	42500	2125000000		Mann-Whitney U t-test (one-tailed)
1	16875	4625	812500000		Lungs	P value
1562.5	25000	8750	587500		J8-Lipo-DT-PHAD vs. PBS	0.0018
12.5	237500	1	825000000
687.5	368750	1	300000000
1250	2500000	3750	3250000000
1	125000	1	625000000
1	1	1	1
Figure 5d
	J8-DT		DT		Media
pIgR -/- PBS	432.91	183.33	1098.98	2133.19	1.3	1.09
pIgR -/- J8-Lipo-DT-PHAD	924.29	1448.75	4366.74	3566.88	2.35	1.5
C57BL/6 PBS	199.35	342.57	495.94	1435.68	4.23	6.38
C57BL/6 J8-Lipo-DT-PHAD	10991.6	10041.7	3566.88	6417.73	0.66	1.42
Two-way ANOVA (Sidak's multiple comparison test)	P value
C57BL/6 J8-Lipo-DT-PHAD vs. pIgR -/- J8-Lipo-DT-PHAD	<0.0001
Figure 5e
	J8-DT		DT		Media
pIgR -/- PBS	2.01	2.59	4.33	3.9	8.66	7.39
pIgR -/- J8-Lipo-DT-PHAD	150.15	181.44	113.88	34.96	9.5	14.93
C57BL/6 PBS	2.1	2.59	5.47	1.88	6.11	15.74
C57BL/6 J8-Lipo-DT-PHAD	141.93	143.64	60.47	21.32	6.92	11.79
Two-way ANOVA (Sidak's multiple comparison test)	P value
pIgR-/- PBS vs. pIgR -/- J8-Lipo-DT-PHAD	<0.0001
C57BL/6 PBS vs. C57BL/6 J8-Lipo-DT-PHAD	<0.0001
Figure 5f
	J8-DT		DT		Media
pIgR -/- PBS	6.58	1.67	4.29	6.97	0	0.83
pIgR -/- J8-Lipo-DT-PHAD	1867.79	1919.67	89.52	96.36	2.55	3.63
C57BL/6 PBS	2.28	3.7	9.52	5.27	0	1.73
C57BL/6 J8-Lipo-DT-PHAD	840.95	728.76	1.26	0.85	4.81	11.47
Two-way ANOVA (Sidak's multiple comparison test)	P value
C57BL/6 J8-Lipo-DT-PHAD vs. pIgR -/- J8-Lipo-DT-PHAD	<0.0001

## Sheet: Figure 6
Figure 6a					Figure 6a			Figure 6a
IgA		IgG			Mann-Whitney U t-test (one-tailed)			Mann-Whitney U t-test (one-tailed)
IL-17-/- J8-Lipo-DT-PHAD	IL-17-/- PBS	IL-17-/- J8-Lipo-DT-PHAD	IL-17-/- PBS		IgA	P value		IgG	P value
8	1	2	1		J8-Lipo-DT-PHAD vs. PBS	<0.0001		J8-Lipo-DT-PHAD vs. PBS	<0.0001
8	1	2	1
64	1	16	1
8	1	2	1
64	1	4	1
32	1	4	1
16	1	2	1
32	1	4	1
16	1	2	1
64	1	4	1
Figure 6b					Figure 6b			Figure 6b
IgA		IgG			Mann-Whitney U t-test (one-tailed)			Mann-Whitney U t-test (one-tailed)
IL-17-/- J8-Lipo-DT-PHAD	IL-17-/- PBS	IL-17-/- J8-Lipo-DT-PHAD	IL-17-/- PBS		IgA	P value		IgG	P value
20	1	320	1		J8-Lipo-DT-PHAD vs. PBS	<0.0001		J8-Lipo-DT-PHAD vs. PBS	<0.0001
40	1	640	1
40	1	320	1
20	1	1280	1
20	1	160	1
1	1	640	1
20	1	640	1
80	1	640	1
40	1	320	1
80	1	640	1
Figure 6c
NALT		Lungs
IL-17-/- J8-Lipo-DT-PHAD	IL-17-/- PBS	IL-17-/- J8-Lipo-DT-PHAD	IL-17-/- PBS
22500	106250	500	1125
38750	687500	250	4125000000
18.75	5625	500	500
75000	68750	625	10000
53750	37500	1750	2750
2000	43.75	1	1
106250	3125	1500	750
1	1	1	1
2687.5	1	1500	1
75000	62500	225	300
Figure 6d					Figure 6d			Figure 6d
IgA		IgG			Mann-Whitney U t-test (one-tailed)			Mann-Whitney U t-test (one-tailed)
J8-Lipo-DT-PHAD	PBS	J8-Lipo-DT-PHAD	PBS		IgA	P value		IgG	P value
8	1	1	1		J8-Lipo-DT-PHAD vs. PBS	<0.0001		J8-Lipo-DT-PHAD vs. PBS	0.0015
16	1	16	1
128	1	16	1
32	1	64	1
8	1	2	1
64	1	4	1
8	1	1	1
16	1	4	1
8	1	1	1
64	1	8	1
Figure 6e					Figure 6e			Figure 6e
IgA		IgG			Mann-Whitney U t-test (one-tailed)			Mann-Whitney U t-test (one-tailed)
J8-Lipo-DT-PHAD	PBS	J8-Lipo-DT-PHAD	PBS		IgA	P value		IgG	P value
80	1	1	1		J8-Lipo-DT-PHAD vs. PBS	<0.0001		J8-Lipo-DT-PHAD vs. PBS	0.0004
160	1	20	1
160	1	40	1
40	1	20	1
40	1	1	1
20	1	20	1
20	1	20	1
40	1	20	1
20	1	40	1
40	1	40	1
Figure 6f
NALT			Lungs
J8-Lipo-DT-PHAD	J8-Lipo-DT-PHAD (CD4 dep.)	PBS	J8-Lipo-DT-PHAD	J8-Lipo-DT-PHAD (CD4 dep.)	PBS
187.5	2500	1	1	18750	55000
62.5	9375	15000	100	26250	38750
181.25	11250	23125	875	23750	31250
62.5	14375	33125	1	77500	78750
118.75	42500	13750	300	97500	33750
Mann-Whitney U t-test (one-tailed)			Mann-Whitney U t-test (one-tailed)
NALT	P value		Lungs	P value
J8-Lipo-DT-PHAD vs. PBS	ns		J8-Lipo-DT-PHAD vs. PBS	0.004
J8-lipo-DT-PHAD vs. J8-Lipo-DT-PHAD (CD4 dep.)	0.004		J8-lipo-DT-PHAD vs. J8-Lipo-DT-PHAD (CD4 dep.)	0.004

## Sheet: Figure 7
Figure 7
PBS					J8-Lipo-DT-PHAD					J8-Lipo-DT					Lipo-PHAD					Lipo					Lipo-DT					Lipo-DT-PHAD					J8-Lipo					J8-Lipo-PHAD
15.7	16.7	20.5	27.9	24	36.5	27.3	30.9	26	24.6	20.1	23.5	20.1	18.3	21.5	18.8	19.1	24.7	24	19.6	21.5	18.2	26.1	24.5	16	30.3	22.3	18.8	19.9	20.7	23.9	27.7	26.3	20.9	27.6	18.4	13	19	18.3	22.5	17.7	20	24.7	21.2	22.3
One-way ANOVA (Dunnett's multiple comparison test)	P value
J8-Lipo-DT-PHAD vs. PBS	0.0104
J8-Lipo-DT-PHAD vs. J8-Lipo-DT	0.0077
PBS vs. J8-Lipo-DT	ns
PBS vs. Lipo-DT	ns
PBS vs. Lipo-DT-PHAD	ns
PBS vs. J8-Lipo-PHAD	ns
PBS vs. J8-Lipo	ns
PBS vs. Lipo-PHAD	ns
PBS vs. Lipo	ns

## Sheet: Figure 8
Figure 8a					Figure 8a			Figure 8a
IgA		IgG			Mann-Whitney U t-test (one-tailed)			Mann-Whitney U t-test (one-tailed)
PBS	J8-Lipo-DT-PHAD	PBS	J8-Lipo-DT-PHAD		IgA	P value		IgG	P value
1	256	1	16		J8-Lipo-DT-PHAD vs. PBS	<0.0001		J8-Lipo-DT-PHAD vs. PBS	<0.0001
1	256	1	16
1	256	1	128
1	32	1	8
1	32	1	8
1	32	1	16
1	32	1	8
1	32	1	2
1	256	1	256
1	64	1	128
	256		64
	256		32
	256		32
	128		8
	256		2
	256		8
	256		64
	256		32
	256		8
	256		64
	256		64
	256		32
	256		32
	32		32
	32		4
	32		16
	32		64
	32		32
	256		2
	256		64
	256		32
	256		16
	256		256
	128		8
	256		1
	256		16
	128		8
	128		1
	256		256
	256		128
Figure 8b
NALT								Lungs
J8-Lipo-DT-PHAD	PBS	J8-Lipo-DT-PHAD	PBS	J8-Lipo-DT-PHAD	PBS	J8-Lipo-DT-PHAD	PBS	J8-Lipo-DT-PHAD	PBS	J8-Lipo-DT-PHAD	PBS	J8-Lipo-DT-PHAD	PBS	J8-Lipo-DT-PHAD	PBS
MΦD	MΦD	DD	DD	NeuD	NeuD	NonD	NonD	MΦD	MΦD	DD	DD	NeuD	NeuD	NonD	NonD
68.75	687500	268750	425000	1437500	51875	1	362500	500000	2125000	912500000	125	375000	812500000	1	350000
	40000	3875000		5625000	18750000	1	237500		30000000	212500		1137500000	1625000000	1	362500
150000	206250	156250	812500	6875000	1625000	125	275000	375000	150000	1	1	1450000000	425000	1	162500
	262500	937.5	1875	87500	193750	1	43750		375	750000	287500	337500	81250	1	3750
318750		3312500	1875	3375000	100000000	1250	187.5	312.5		750000000	225000	3625000	1587500000	225	225000
2750000	812500	237500	1625000	62500	26875000	1	475	300000000	3875000	162500	375	450000000	1750000	1	237500
11250000	1250000	13750	3625	125000	1250000	37.5	625000	737500000	100000000	1250000	2375000	1375000	73750	12.5	312500
	687.5	1250000	5000000	17500000	28750	1	12.5		25000	1000000	762500000	1575000000	212500	1	50
10000000	3687500	443.75	137.5	13125	15000	1	312500	462500000	1387500000	25000	2000	25000	48750000	612.5	237500
1	1000000	400000	518750	450000	3750000	400	5937.5	287500	50000000	6250	512500	212500	325000000	150	12.5
Mann-Whitney U t-test (one-tailed)
NALT	P value
NonD: J8-Lipo-DT-PHAD vs. NonD: PBS	0.0002
NonD: J8-Lipo-DT-PHAD vs. MΦD: J8-Lipo-DT-PHAD	<0.01
NonD: J8-Lipo-DT-PHAD vs. NeuD: J8-Lipo-DT-PHAD	<0.01
NonD: J8-Lipo-DT-PHAD vs. DD: J8-Lipo-DT-PHAD	<0.01
Mann-Whitney U t-test (one-tailed)
NALT	P value
NonD: J8-Lipo-DT-PHAD vs. NonD: PBS	0.0002
NonD: J8-Lipo-DT-PHAD vs. MΦD: J8-Lipo-DT-PHAD	<0.001
NonD: J8-Lipo-DT-PHAD vs. NeuD: J8-Lipo-DT-PHAD	<0.001
NonD: J8-Lipo-DT-PHAD vs. DD: J8-Lipo-DT-PHAD	<0.001
Figure 8c
PBS												J8-Lipo-DT-PHAD
NonD			MΦD			NeuD			DD			NonD			MΦD			NeuD			DD
17.1	122.59		26.02	8.02	42.87	280.05	295.24	1.59	98.79	449.73	137.75	1400.56	1467.69	1009.64	243.12	320.5	357.53	203.8	257	302	232.33	110.64	156.66
One-way ANOVA (Dunnett's multiple comparison test)	P value
NonD: J8-Lipo-DT-PHAD vs. NonD: PBS	<0.0001
NonD: J8-Lipo-DT-PHAD vs. MΦD: J8-Lipo-DT-PHAD	<0.0001
NonD: J8-Lipo-DT-PHAD vs. NeuD: J8-Lipo-DT-PHAD	<0.0001
NonD: J8-Lipo-DT-PHAD vs. DD: J8-Lipo-DT-PHAD	<0.0001

## Sheet: Supp. Fig. 1
Supp. Fig. 1
Nasal shedding	Throat swabs	NALT	Lungs
2.6625	20552.4	55500	446847
20.6724	324.647	309.5	562735
682.2	29045.2	801638	471000000
371.731	96495.2	43520625	7590000000
48.3167	15130.4	10720004	5024
88.9	6878.33	8425	23337.5

## Sheet: Supp. Fig. 2
Supp. Fig. 2a											Supp. Fig. 2a			Supp. Fig. 2a
IgA					IgG						Mann-Whitney U t-test (one-tailed)			Mann-Whitney U t-test (one-tailed)
Lipo-DT-PHAD	J8-Lipo-DT-PHAD	Lipo-DT	J8-Lipo-DT	PBS	Lipo-DT-PHAD	J8-Lipo-DT-PHAD	Lipo-DT	J8-Lipo-DT	PBS		IgA	P value		IgG	P value
1	100	1	1	1	1	200	1	100	1		J8-Lipo-DT-PHAD vs. PBS	<0.0001		J8-Lipo-DT-PHAD vs. PBS	<0.0001
1	100	1	1	1	1	100	1	100	1		J8-Lipo-DT-PHAD vs. J8-Lipo-DT	<0.0001		J8-Lipo-DT-PHAD vs. J8-Lipo-DT	<0.0001
1	100	1	1	1	1	100	1	100	1		J8-Lipo-DT-PHAD vs. Lipo-DT-PHAD	<0.0001		J8-Lipo-DT-PHAD vs. Lipo-DT-PHAD	<0.0001
1	100	1	1	1	1	100	1	100	1		J8-Lipo-DT-PHAD vs. Lipo-DT	<0.0001		J8-Lipo-DT-PHAD vs. Lipo-DT	<0.0001
1	100	1	1	1	1	100	1	100	1
1	100	1	1	1	1	100	1	100	1
1	100	1	1	1	1	100	1	100	1
1	100	1	1	1	1	100	1	1	1
1	100	1	1	1	1	200	1	1	1
1	100	1	1	1	1	100	1	1	1
Supp. Fig. 2b											Supp. Fig. 2b			Supp. Fig. 2b
IgA					IgG						Mann-Whitney U t-test (one-tailed)			Mann-Whitney U t-test (one-tailed)
PBS	J8-Lipo-DT	J8-Lipo	J8-Lipo-DT-PHAD	J8-Lipo-PHAD	PBS	J8-Lipo-DT	J8-Lipo	J8-Lipo-DT-PHAD	J8-Lipo-PHAD		IgA	P value		IgG	P value
1	1	1	20	1	1	1	1	20	20		J8-Lipo-DT-PHAD vs. PBS	<0.0001		J8-Lipo-DT-PHAD vs. PBS	<0.0001
1	1	1	20	1	1	1	1	20	20		J8-Lipo-DT-PHAD vs. J8-Lipo-DT	<0.0001		J8-Lipo-DT-PHAD vs. J8-Lipo-DT	<0.0001
1	1	1	20	1	1	1	1	20	20		J8-Lipo-DT-PHAD vs. J8-Lipo-PHAD	<0.0001		J8-Lipo-DT-PHAD vs. J8-Lipo-PHAD	ns
1	1	1	20	1	1	20	1	20	20		J8-Lipo-DT-PHAD vs. J8-Lipo	<0.0001		J8-Lipo-DT-PHAD vs. J8-Lipo	<0.0001
1	1	1	20	1	1	1	1	20	20
1	1	1	20	1	1	1	1	20	20
1	1	1	20	1	1	1	1	20	20
1	1	1	20	1	1	1	1	20	20
1	1	1	20	1	1	1	1	20	20
1	1	1	20	20	1	1	1	20	20
Supp. Fig. 2c											Supp. Fig. 2c			Supp. Fig. 2c
IgA					IgG						Mann-Whitney U t-test (one-tailed)			Mann-Whitney U t-test (one-tailed)
PBS	J8-Lipo-DT-PHAD	J8-Lipo-DT	Lipo-PHAD	Lipo	PBS	J8-Lipo-DT-PHAD	J8-Lipo-DT	Lipo-PHAD	Lipo		IgA	P value		IgG	P value
1	160	1	1	1	1	320	160	1	1		J8-Lipo-DT-PHAD vs. PBS	<0.0001		J8-Lipo-DT-PHAD vs. PBS	<0.0001
1	160	1	1	1	1	320	20	1	1		J8-Lipo-DT-PHAD vs. J8-Lipo-DT	<0.0001		J8-Lipo-DT-PHAD vs. J8-Lipo-DT	0.0005
1	80	1	1	1	1	160	1	20	1		J8-Lipo-DT-PHAD vs. J8-Lipo-PHAD	<0.0001		J8-Lipo-DT-PHAD vs. J8-Lipo-PHAD	<0.0001
1	20	1	1	1	1	320	20	1	1		J8-Lipo-DT-PHAD vs. J8-Lipo	<0.0001		J8-Lipo-DT-PHAD vs. J8-Lipo	<0.0001
1	20	1	1	1	1	160	20	1	1
1	20	20	1	1	1	80	40	1	1
1	2	20	1	1	1	80	20	20	1
1	20	20	1	1	1	20	20	1	1
1	320	1	1	1	1	20	1	1	1
1	40	1	1	1	1	80	1	1	1
	20	40	1	1		1280	80	1	1
	20	20	1	1		160	320	1	1
	20	1	1	1		80	20	1	1
	40	1	1	1		320	20	1	1
	40	20	1	1		40	40	1	1

[truncated: 7 more sheets: Supp. Fig. 3, Supp. Fig. 4, Supp. Fig. 5, Supp. Fig. 8, Supp. Fig. 9, Supp. Fig. 10, Supp. Fig. 11]
